# Supplementary material for: Antioxidant Activity and Cytotoxicity Evaluation of New Catechol Hydrazinyl-Thiazole Derivatives as Potential Protectors in Retinal Degenerative Processes
Source: Antioxidants (Basel). 2025 May 28;14(6):646. doi: 10.3390/antiox14060646 (PMC12189671; doi:10.3390/antiox14060646)
Supplement: Supplementary file 1 [file antioxidants-14-00646-s001.zip]

Archive with 1 entries (1 files):
- antioxidants-3622226-supplementary.pdf
